# Supplementary material for: Development and Validation of a Raman Spectroscopic Classification Model for Cervical Intraepithelial Neoplasia (CIN)
Source: Cancers (Basel). 2022 Apr 6;14(7):1836. doi: 10.3390/cancers14071836 (PMC8997379; doi:10.3390/cancers14071836)
Supplement: Supplementary file 1 [file cancers-14-01836-s001.zip › Table S1.xlsx]

## Sheet: Table S1
Table S1 Summary of sample set from CWIUH, including cytology, HPV DNA and HPV mRNA results.
CWIUH		no histology		normal		CIN1		CIN2		CIN3
n=374		155		55		102		42		20
		n	%	n	%	n	%	n	%	n	%
Cytology	negative	53	34.1935	0	0	2	1.96078	0	0	0	0
	ASCUS	0	0	1	1.81818	2	1.96078	0	0	0	0
	ASC-H	0	0	2	3.63636	3	2.94118	5	11.9048	2	10
	ASC-BNA	2	1.29032	0	0	6	5.88235	1	2.38095	1	5
	BNA	50	32.2581	21	38.1818	31	30.3922	11	26.1905	5	25
	LSIL	49	31.6129	27	49.0909	51	50	20	47.619	7	35
	HSIL	1	0.645161	4	7.27273	7	6.86275	5	11.9048	5	25
	total	155	100	55	100	102	100	42	100	20	100
HPV DNA	HPV DNA positive	7	4.51613	9	16.3636	17	16.6667	9	21.4286	4	20
	HPV DNA negative	1	0.645161	6	10.9091	8	7.84314	0	0	0	0
	not tested	147	94.8387	40	72.7273	77	75.4902	33	78.5714	16	80
	total	155	100	55	100	102	100	42	100	20	100
HPV mRNA	HPV mRNA positive	5	3.22581	20	36.3636	50	49.0196	9	21.4286	4	20
	HPV mRNA negative	4	2.58065	10	18.1818	19	18.6275	1	2.38095	1	5
	not tested	146	94.1935	25	45.4545	33	32.3529	32	76.1905	15	75
	total	155	100	55	100	102	100	42	100	20	100
