# Supplementary material for: Development and Validation of a Raman Spectroscopic Classification Model for Cervical Intraepithelial Neoplasia (CIN)
Source: Cancers (Basel). 2022 Apr 6;14(7):1836. doi: 10.3390/cancers14071836 (PMC8997379; doi:10.3390/cancers14071836)
Supplement: Supplementary file 1 [file cancers-14-01836-s001.zip › Table S2.xlsx]

## Sheet: Table S2 
Table S2 Summary of sample set from Scottish HPV Archive, including cytology, HPV DNA and HPV mRNA results.
Scottish HPV archive		no histology		normal		CIN1		CIN2		CIN3		HSIL
n=288	288	56		60		98		14		19		41
		n	%	n	%	n	%	n	%	n	%	n	%
Cytology	negative	56	100	5	8.33333	9	9.18367	1	7.14286	0	0	6	14.6341
	borderline squamous changes	0	0	15	25	24	24.4898	0	0	2	10.5263	9	21.9512
	mild dyskaryosis	0	0	19	31.6667	47	47.9592	4	28.5714	2	10.5263	9	21.9512
	moderate dyskaryosis	0	0	5	8.33333	7	7.14286	2	14.2857	4	21.0526	8	19.5122
	severe dyskaryosis	0	0	0	0	5	5.10204	0	0	6	31.5789	9	21.9512
	High grade ?invasive	0	0	0	0	0	0	0	0	4	21.0526	0	0
	no cytology	0	0	16	26.6667	6	6.12245	7	50	1	5.26316	0	0
	total	56	100	60	100	98	100	14	100	19	100	41	100
HPV DNA	HPV DNA positive	6	10.7143	8	13.3333	13	13.2653	4	28.5714	1	5.26316	0	0
	HPV DNA negative	50	89.2857	0	0	0	0	0	0	0	0	0	0
	HPV16	0	0	0	0	1	1.02041	0	0	4	21.0526	3	7.31707
	HPV18	0	0	0	0	1	1.02041	0	0	1	5.26316	0	0
	HPV16, 18	0	0	1	1.66667	0	0	0	0	1	5.26316	0	0
	HPV16, other hrHPV types	0	0	10	16.6667	11	11.2245	4	28.5714	4	21.0526	15	36.5854
	HPV18, other hrHPV types	0	0	2	3.33333	4	4.08163	0	0	2	10.5263	1	2.43902
	HPV16, 18, other hrHPV types	0	0	1	1.66667	2	2.04082	2	14.2857	0	0	2	4.87805
	other hrHPV types	0	0	21	35	28	28.5714	2	14.2857	5	26.3158	15	36.5854
	low risk HPV types	0	0	1	1.66667	4	4.08163	0	0	0	0	1	2.43902
	no HPV types	0	0	2	3.33333	4	4.08163	0	0	0	0	3	7.31707
	not tested	0	0	14	23.3333	30	30.6122	2	14.2857	1	5.26316	1	2.43902
	total	56	100	60	100	98	100	14	100	19	100	41	100
HPV mRNA	HPV mRNA positive	11	19.6429	12	20	18	18.3673	6	42.8571	1	5.26316	8	19.5122
	HPV mRNA negative	45	80.3571	0	0	7	7.14286	2	14.2857	0	0	3	7.31707
	not tested	0	0	48	80	73	74.4898	6	42.8571	18	94.7368	30	73.1707
	total	56	100	60	100	98	100	14	100	19	100	41	100
